# Supplementary material for: Dually Modified Cellulose as a Non-Viral Vector for the Delivery and Uptake of HDAC3 siRNA
Source: Pharmaceutics. 2023 Nov 23;15(12):2659. doi: 10.3390/pharmaceutics15122659 (PMC10747125; doi:10.3390/pharmaceutics15122659)
Supplement: Supplementary file 1 [file pharmaceutics-15-02659-s001.zip]

Archive with 1 entries (1 files):
- pharmaceutics-2709149-supplementary.pdf
